# Supplementary material for: Identification and experimental validation of programmed cell death- and mitochondria-associated biomarkers in osteoporosis and immune microenvironment
Source: Front Genet. 2024 Jul 26;15:1439171. doi: 10.3389/fgene.2024.1439171 (PMC11310001; doi:10.3389/fgene.2024.1439171)
Supplement: Supplementary file 2 [file Table3.XLSX]

## Sheet: Sheet1
Supplementary Table 4. Drug-biomarker network
Chemical Name	Chemical ID	CAS RN	Gene Symbol	Gene ID	Interaction	Effects of the interactions	Reference Count	Organism Count
Aflatoxin B1	D016604	1162-65-8	DAP3	7818	Aflatoxin B1 results in decreased methylation of DAP3	decreases^methylation	1	1
CGP 52608	C092451	87958-67-6	DAP3	7818	CGP 52608 promotes the reaction [RORA protein binds to DAP3]	affects^binding|increases^reaction	1	1
Vehicle Emissions	D001335		DAP3	7818	Vehicle emissions affects the methylation of DAP3	affects^methylation	1	1
Benzo(a)pyrene	D001564	50-32-8	BIK	638	Benzo(a)pyrene results in increased expression of BIK mRNA	increases^expression	5	1
Estradiol	D004958	50-28-2	BIK	638	Estradiol results in decreased expression of BIK mRNA	decreases^expression	4	1
Tetrachlorodibenzodioxin	D013749	1746-01-6	BIK	638	Tetrachlorodibenzodioxin results in increased expression of BIK mRNA	increases^expression	3	1
Valproic Acid	D014635	99-66-1	BIK	638	Valproic acid results in increased expression of BIK mRNA	increases^expression	3	1
Acetaminophen	D000082	103-90-2	BIK	638	Acetaminophen results in increased expression of BIK mRNA	increases^expression	2	1
Aflatoxin B1	D016604	1162-65-8	BIK	638	Aflatoxin B1 results in increased expression of BIK mRNA	increases^expression	2	1
Cisplatin	D002945	15663-27-1	BIK	638	Cisplatin results in increased expression of BIK mRNA	increases^expression	2	1
Leflunomide	D000077339	75706-12-6	BIK	638	Leflunomide results in increased expression of BIK mRNA	increases^expression	2	1
Silicon Dioxide	D012822	7631-86-9	BIK	638	Silicon dioxide analog results in increased expression of BIK mRNA	increases^expression	2	1
Smoke	D012906		BIK	638	Smoke results in decreased expression of BIK mRNA	decreases^expression	2	1
Aflatoxin B1	D016604	1162-65-8	ACAA2	10449	Aflatoxin B1 results in decreased methylation of ACAA2	decreases^methylation	1	1
bisphenol A	C006780	1980-05-07	ACAA2	10449	Bisphenol A results in decreased methylation of ACAA2	decreases^methylation	1	1
CGP 52608	C092451	87958-67-6	ACAA2	10449	CGP 52608 promotes the reaction [RORA protein binds to ACAA2]	affects^binding|increases^reaction	1	1
Dioxins	D004147		ACAA2	10449	Dioxins affects the methylation of ACAA2	affects^methylation	1	1
Methoxychlor	D008731	72-43-5	ACAA2	10449	Methoxychlor affects the methylation of ACAA2	affects^methylation	1	1
Valproic Acid	D014635	99-66-1	ACAA2	10449	Valproic acid results in decreased methylation of ACAA2	decreases^methylation	1	1
Vehicle Emissions	D001335		ACAA2	10449	Vehicle emissions results in decreased methylation of ACAA2	decreases^methylation	1	1
